# Supplementary material for: Integrated Design Fabrication and Control of a Bioinspired Multimaterial Soft Robotic Hand
Source: Cyborg Bionic Syst. 2023 Aug 8;4:0051. doi: 10.34133/cbsystems.0051 (PMC10408382; doi:10.34133/cbsystems.0051)
Supplement: Supplementary 1 — Fig. S1 Tables S1 and S2 Movies S1 to S3 [file cbsystems.0051.f1.zip]

Archive with 4 entries (4 files):
- SM.docx
- Movie_S1.mp4
- Movie_S2.mp4
- Movie_S3.mp4
